# Supplementary material for: Correlation for the Viscosity of Methane (CH4) from the Triple Point to 625 K and Pressures to 1000 MPa
Source: Int J Thermophys. 2025 Dec 8;47(1):18. doi: 10.1007/s10765-025-03690-7 (PMC12686087; doi:10.1007/s10765-025-03690-7)
Supplement: Supplementary file 1 — Supplementary file1 (ZIP 14 kb) [file 10765_2025_3690_MOESM1_ESM.zip]

Archive with 2 entries (2 files):
- METHANE.FLD
- Methane_Viscosity.py
