# Supplementary material for: Correlation for the Viscosity of Methane (CH4) from the Triple Point to 625 K and Pressures to 1000 MPa
Source: Int J Thermophys. 2025 Dec 8;47(1):18. doi: 10.1007/s10765-025-03690-7 (PMC12686087; doi:10.1007/s10765-025-03690-7)
Supplement: Supplementary file 1 — Supplementary file1 (ZIP 14 kb) [file 10765_2025_3690_MOESM1_ESM.zip › METHANE.FLD]

Methane              !Short name
74-82-8              !CAS number
Methane              !Full name
CH4                  !Chemical formula {CH4}
R-50                 !Synonym
16.0428              !Molar mass [g/mol]
90.6941              !Triple point temperature [K]
111.667              !Normal boiling point [K]
190.564              !Critical temperature [K]
4599.2               !Critical pressure [kPa]
10.139128            !Critical density [mol/L]
0.01142              !Acentric factor
0.0                  !Dipole moment [Debye]; {{"note": "exactly zero due to symmetry"}}
NBP                  !Default reference state
10.0                 !Version number
1971, 1972           !UN Number                                                 :UN:
n-alkane             !Family                                                    :Family:
890.58               !Heating value (upper) at 25 C [kJ/mol] (ISO 6976:2016)    :Heat:
25.                  !GWP (IPCC 2007)                                           :GWP:
A3                   !Safety Group (ASHRAE Standard 34, 2010)                   :Safety:
1S/CH4/h1H4                               !Standard InChI String                :InChI:
VNWKTOKETHGBQD-UHFFFAOYSA-N               !Standard InChI Key                   :InChIKey:
????                                      !Alternative fluid for mixing rules   :AltID:
8ae7a700                                  !Hash number from InChI Key           :Hash:


!The fluid files contain general information about the fluid in the first 15 to 20 lines, followed by sections for the
! equations of state, transport equations, and auxiliary equations.  Equations of state are listed first.  The NIST recommended
! equations begin with a hash mark (#).  The secondary equations begin with the @ symbol.  These symbols can be swapped to
! select a secondary equation as primary and the primary as secondary.  The equation of state section also contains auxiliary
! equations for the ideal gas heat capacity or ideal gas Helmholtz energy.  Below the equations of state (both primary and
! secondary) are the transport equations, first viscosity and then thermal conductivity.  These are then followed by the
! secondary equations if available.  The transport section also contains auxiliary equations required to calculate either the
! dilute gas state or the critical enhancement.  At the end of the file are additional but not necessary auxiliary equations,
! including simple equations for the vapor pressure, saturated liquid and vapor densities, melting line (for some fluids), and
! sublimation line (for even fewer fluids).  This section also contains the equations for dielectric constant and surface
! tension if available.  The sections are divided by different symbols (these being _-+=^*~) to aid the eye in locating a
! particular section.  Secondary equations are indented 10 spaces to avoid confusion with the NIST recommended equations.  The
! end of the fluid file is marked with @END.  Anything below that is ignored.


! compiled by E.W. Lemmon, NIST Physical and Chemical Properties Division, Boulder, Colorado
! 01-22-97 EWL, Original version.
! 06-24-98 EWL, Add Younglove and Ely BWR equation of state.
! 11-18-98 EWL, Add equation of state of Friend et al. (1989).
! 11-01-99 EWL, Add Span 12 term short equation of state.
! 01-26-00 EWL, Add Friend transport equations, but keep Younglove viscosity eq. as default since Friend eq. has an anomaly above 100 MPa.
! 07-23-02 EWL, Add sublimation line.
! 08-05-04 EWL, Add Harvey and Lemmon dielectric correlation.
! 10-13-04 MLH, Add family.
! 07-14-05 MLH, Add Vogel(2000) viscosity correlation.
! 12-02-06 MLH, Update LJ for ECS.
! 01-05-07 MLH, Add VS4 model, new VS1 model of Vogel, moved Friend VS1 model to EOF.
! 03-05-07 EWL, Add ancillary equations.
! 03-09-07 MLH, Add final FT model coefficients.
! 02-14-08 MLH, Add TK6 block for ECS for mixture calculations.
! 09-02-10 MLH, Add new VS4 model for viscosity feb2010 model.
! 04-11-12 MLH, Add extra blank FT coeff for consistent formatting.
! 12-06-12 EWL, Add surface tension coefficients of Mulero et al. (2012).
! 05-15-17 EWL, Change the hard coded CH4 model to the TK7 reverse Polish notation.
! 12-15-19 EWL, Change the TK7 reverse Polish notation back to the hard coded CH4 model to simplify the conversion of all fluid files in the FLDDATA.FOR file.  This is the only fluid file with an RPN equation for the critical enhancement.
! 05-30-21 MLH, Add surface tension coefficients of Mulero et al. (2021).
! 02-07-23 IHB, Unround critical temperature
! 08-19-25 MLH, Change TK0 to CH4 for compatability with V10.0 GUI
! 08-19-25 MLH, Add new viscosity model of Sotiriadou et al. (2025). 


________________________________________________________________________________

#EOS   !---Equation of state---
FEQ    !Helmholtz equation of state for methane of Setzmann and Wagner (1991).
:TRUECRITICALPOINT:  190.5640026512888      10.139137654868321          !True EOS critical point [K, mol/L] (where dP/dD=0 and d^2P/dD^2=0 at constant T)
:DOI: 10.1063/1.555898
?
?```````````````````````````````````````````````````````````````````````````````
?Setzmann, U. and Wagner, W.,
? "A New Equation of State and Tables of Thermodynamic Properties for Methane
? Covering the Range from the Melting Line to 625 K at Pressures up to 1000 MPa,"
? J. Phys. Chem. Ref. Data, 20(6):1061-1151, 1991.  doi: 10.1063/1.555898
?
?The uncertainties in density are 0.03% for pressures below 12 MPa and
? temperatures below 350 K and up to 0.07% for pressures less than 50 MPa.
? For the speed of sound, the uncertainty ranges from 0.03% (in the vapor
? phase) to 0.3% depending on temperature and pressure.  Heat capacities
? may be generally calculated within an uncertainty of 1%.
?
!```````````````````````````````````````````````````````````````````````````````
90.6941            !Lower temperature limit [K]
625.0              !Upper temperature limit [K]
1000000.0          !Upper pressure limit [kPa]
40.072             !Maximum density [mol/L]
CPP                                    !Pointer to Cp0 model
16.0428                                !Molar mass [g/mol]
90.6941                                !Triple point temperature [K]
11.696                                 !Pressure at triple point [kPa]
28.142                                 !Density at triple point [mol/L]
111.667                                !Normal boiling point temperature [K]
0.01142                                !Acentric factor
190.564       4599.2      10.139128    !Tc [K], pc [kPa], rhoc [mol/L]
190.564                   10.139128    !Reducing parameters [K, mol/L]
8.31451                                !Gas constant [J/mol-K]
  36  4   4 12   0 0    0 0  0 0  0 0  !# terms and # coefs/term for normal terms, Gaussian terms, and Gao terms
 0.04367901028        -0.5      1.  0. !a(i),t(i),d(i),l(i)
 0.6709236199          0.5      1.  0.
-1.765577859           1.0      1.  0.
 0.8582330241          0.5      2.  0.
-1.206513052           1.0      2.  0.
 0.512046722           1.5      2.  0.
-0.0004000010791       4.5      2.  0.
-0.01247842423         0.0      3.  0.
 0.03100269701         1.0      4.  0.
 0.001754748522        3.0      4.  0.
-0.3171921605e-5       1.0      8.  0.
-0.224034684e-5        3.0      9.  0.
 0.2947056156e-6       3.0     10.  0.
 0.1830487909          0.0      1.  1.
 0.1511883679          1.0      1.  1.
-0.4289363877          2.0      1.  1.
 0.06894002446         0.0      2.  1.
-0.01408313996         0.0      4.  1.
-0.0306305483          2.0      5.  1.
-0.02969906708         2.0      6.  1.
-0.01932040831         5.0      1.  2.
-0.1105739959          5.0      2.  2.
 0.09952548995         5.0      3.  2.
 0.008548437825        2.0      4.  2.
-0.06150555662         4.0      4.  2.
-0.04291792423         12.0     3.  3.
-0.0181320729          8.0      5.  3.
 0.0344590476          10.0     5.  3.
-0.00238591945         10.0     8.  3.
-0.01159094939         10.0     2.  4.
 0.06641693602         14.0     3.  4.
-0.0237154959          12.0     4.  4.
-0.03961624905         18.0     4.  4.
-0.01387292044         22.0     4.  4.
 0.03389489599         18.0     5.  4.
-0.002927378753        14.0     6.  4.
 0.9324799946e-4       2.0      2.  2. 2.     -20.0    -200.0   1.07    1.0      0. 0. 0.
-6.287171518           0.0      0.  2. 2.     -40.0    -250.0   1.11    1.0      0. 0. 0.
 12.71069467           1.0      0.  2. 2.     -40.0    -250.0   1.11    1.0      0. 0. 0.
-6.423953466           2.0      0.  2. 2.     -40.0    -250.0   1.11    1.0      0. 0. 0.
                                               eta      beta    gamma   epsilon
                                          EXP[eta*(delta-epsilon)^2+beta*(tau-gamma)^2]


#AUX   !---Auxiliary function for Cp0
CPP    !Ideal gas heat capacity function for methane of Setzmann and Wagner (1991).
?
?```````````````````````````````````````````````````````````````````````````````
?Setzmann, U. and Wagner, W., 1991.
?
!```````````````````````````````````````````````````````````````````````````````
0.                 !
10000.             !
0.                 !
0.                 !
1.0     8.31451    !Reducing parameters for T, Cp0
1 5   0 0   0 0 0  !Nterms:  polynomial, exponential, cosh, sinh
 4.0016     0.0
 0.008449   648.0
 4.6942     1957.0
 3.4865     3895.0
 1.6572     5705.0
 1.4115     15080.0


#AUX   !---Auxiliary function for PX0
PX0    !Helmholtz energy ideal-gas function for methane of Setzmann and Wagner (1991).
?
?```````````````````````````````````````````````````````````````````````````````
?Setzmann, U. and Wagner, W., 1991.
?
!```````````````````````````````````````````````````````````````````````````````
1 2  5  0 0  0 0 0               !Nterms:  ai*log(tau**ti); ai*tau**ti; ai*log(1-exp(bi*tau))
  3.0016                1.0      !ai, ti for [ai*log(tau**ti)] terms
 -2.9705496667947529    0.0      !ai, ti for [ai*tau**ti] terms
  2.8907453831087553    1.0      !ai, ti for [ai*tau**ti] terms
  0.008449   648.0               !ai, ti for [ai*log(1-exp(-ti/T)] terms
  4.6942     1957.0
  3.4865     3895.0
  1.6572     5705.0
  1.4115     15080.0


#AUX   !---Auxiliary function for PH0
PH0    !Ideal gas Helmholtz form for methane.
?
?```````````````````````````````````````````````````````````````````````````````
?Setzmann, U. and Wagner, W., 1991.
?
!```````````````````````````````````````````````````````````````````````````````
0.                 !
10000.             !
0.                 !
0.                 !
1 2  5  0 0  0 0 0 !Nterms:  ai*log(tau**ti); ai*tau**ti; ai*log(1-exp(bi*tau)); cosh; sinh
 3.0016            1.0                 !ai, ti for [ai*log(tau**ti)] terms
-2.9705496668      0.0                 !ai, ti for [ai*tau**ti] terms
 2.8907453831      1.0
 0.008449         -3.4004324007        !ai, ti for [ai*log(1-exp(ti*tau)] terms
 4.6942           -10.2695157532
 3.4865           -20.43932747
 1.6572           -29.9374488361
 1.4115           -79.1335194475


--------------------------------------------------------------------------------

@EOS    !---Equation of state---
FEK     !Helmholtz equation of state for methane of Kunz and Wagner (2004).
          ?
          ?```````````````````````````````````````````````````````````````````````````````
          ?Kunz, O., Klimeck, R., Wagner, W., Jaeschke, M.
          ? "The GERG-2004 Wide-Range Equation of State for Natural Gases
          ? and Other Mixtures," GERG Technical Monograph 15,
          ? Fortschritt-Berichte VDI, VDI-Verlag, D sseldorf, 2007.
          ?
          !```````````````````````````````````````````````````````````````````````````````
          90.6941            !Lower temperature limit [K]
          625.0              !Upper temperature limit [K]
          1000000.0          !Upper pressure limit [kPa]
          40.072             !Maximum density [mol/L]
          PHK                                    !Pointer to Cp0 model
          16.04246                               !Molar mass [g/mol]
          90.6941                                !Triple point temperature [K]
          11.698                                 !Pressure at triple point [kPa]
          28.146                                 !Density at triple point [mol/L]
          111.66                                 !Normal boiling point temperature [K]
          0.0114                                 !Acentric factor
          190.564       4599.2      10.139342719 !Tc [K], pc [kPa], rhoc [mol/L]
          190.564                   10.139342719 !Reducing parameters [K, mol/L]
          8.314472                               !Gas constant [J/mol-K]
            24  4    0  0    0 0    0 0 0 0 0 0  !# terms and # coefs/term for normal terms, Gaussian terms, and Gao terms
           0.57335704239162      0.125     1.   0.
          -1.6760687523730       1.125     1.   0.
           0.23405291834916      0.375     2.   0.
          -0.21947376343441      1.125     2.   0.
           0.016369201404128     0.625     4.   0.
           0.01500440638928      1.5       4.   0.
           0.098990489492918     0.625     1.   1.
           0.58382770929055      2.625     1.   1.
          -0.74786867560390      2.75      1.   1.
           0.30033302857974      2.125     2.   1.
           0.20985543806568      2.0       3.   1.
          -0.018590151133061     1.75      6.   1.
          -0.15782558339049      4.50      2.   2.
           0.12716735220791      4.75      3.   2.
          -0.032019743894346     5.0       3.   2.
          -0.068049729364536     4.0       4.   2.
           0.024291412853736     4.5       4.   2.
           0.0051440451639444    7.5       2.   3.
          -0.019084949733532     14.0      3.   3.
           0.0055229677241291    11.5      4.   3.
          -0.0044197392976085    26.0      5.   6.
           0.040061416708429     28.0      6.   6.
          -0.033752085907575     30.0      6.   6.
          -0.0025127658213357    16.0      7.   6.


@AUX    !---Auxiliary function for PH0
PHK     !Ideal gas Helmholtz form for methane of Kunz and Wagner (2004).
          ?
          ?```````````````````````````````````````````````````````````````````````````````
          ?Kunz, O., Klimeck, R., Wagner, W., Jaeschke, M.
          ?
          !```````````````````````````````````````````````````````````````````````````````
          0.                 !
          10000.             !
          0.                 !
          0.                 !
          1 2  0 2 2  0 0 0  !Nterms:  ai*log(tau**ti); ai*tau**ti; ai*log(1-exp(bi*tau)); cosh; sinh
           3.00088           1.0                 !ai, ti for [ai*log(tau**ti)] terms
           19.597508817      0.0                 !ai, ti for [ai*tau**ti] terms
          -83.959667892      1.0
          -0.0046            0.936220902         !ai, ti for cosh and sinh terms
           4.46921           5.722644361
           0.76315           4.306474465
           8.74432           5.577233895


@EOS    !---Equation of state---
FE1     !Helmholtz equation of state for methane of Friend et al. (1989).
          ?
          ?```````````````````````````````````````````````````````````````````````````````
          ?Friend, D.G., Ely, J.F., and Ingham, H.,
          ? "Thermophysical Properties of Methane,"
          ? J. Phys. Chem. Ref. Data, 18(2):583-638, 1989.
          ?
          !```````````````````````````````````````````````````````````````````````````````
          90.6854            !Lower temperature limit [K]
          620.0              !Upper temperature limit [K]
          100000.0           !Upper pressure limit [kPa]
          29.714             !Maximum density [mol/L]
          CP1                                    !Pointer to Cp0 model
          16.043                                 !Molar mass [g/mol]
          90.6854                                !Triple point temperature [K]
          11.694                                 !Pressure at triple point [kPa]
          28.145                                 !Density at triple point [mol/L]
          111.66                                 !Normal boiling point temperature [K]
          0.0086                                 !Acentric factor
          190.551       4599.2      10.139       !Tc [K], pc [kPa], rhoc [mol/L]
          190.551                   10.139       !Reducing parameters [K, mol/L]
          8.31451                                !Gas constant [J/mol-K]
            32  4    0  0    0 0    0 0 0 0 0 0  !# terms and # coefs/term for normal terms, Gaussian terms, and Gao terms
           0.384436099659      0.0       1.  0.  !a(i),t(i),d(i),l(i)
          -1.796925988         1.5       1.  0.
           0.329444947369      2.5       1.  0.
           0.0226312728442    -0.5       2.  0.
           0.0759236768798     1.5       2.  0.
           0.0693758447259     2.0       2.  0.
           0.0241163263947     0.0       3.  0.
           0.0107009920854     1.0       3.  0.
          -0.0380933275164     2.5       3.  0.
           0.000471537561143   0.0       6.  0.
           0.000556607678805   2.0       7.  0.
           0.548759346533e-6   5.0       7.  0.
          -0.999632699967e-4   2.0       8.  0.
          -0.128087979280      5.0       1.  2.
           0.0380198873377     6.0       1.  2.
           0.139226650551      3.5       2.  2.
          -0.0874996348859     5.5       2.  2.
          -0.0033489416576     3.0       3.  2.
          -0.0517576297122     7.0       3.  2.
           0.0252835179116     6.0       5.  2.
           0.00051870320595    8.5       6.  2.
          -0.00166770594525    4.0       7.  2.
          -0.000607401927389   6.5       8.  2.
          -0.972915359991e-4   5.5      10.  2.
          -0.298844010462e-4  22.0       2.  4.
          -0.0130940111124    11.0       3.  4.
           0.0198175833798    18.0       3.  4.
           0.0208465762327    11.0       4.  4.
          -0.0358025052631    23.0       4.  4.
          -0.203486851741     17.0       5.  4.
           0.215964755088     18.0       5.  4.
          -0.00429340628249   23.0       5.  4.


@AUX    !---Auxiliary function for Cp0
CP1     !Ideal gas heat capacity function for methane.
          ?
          ?```````````````````````````````````````````````````````````````````````````````
          ?Friend, D.G., Ely, J.F., and Ingham, H.,
          ?
          !```````````````````````````````````````````````````````````````````````````````
          0.                 !
          10000.             !
          0.                 !
          0.                 !
          1.0     8.31451    !Reducing parameters for T, Cp0
          4 1   0 0   0 0 0  !Nterms:  polynomial, exponential, cosh, sinh
           3.5998324         0.0
           0.2614717613495   0.3333333333333
          -0.05671028952515  0.6666666666667
           0.004105505612671 1.0
           4.7206715         2009.15202


@EOS    !---Equation of state---
FES     !Helmholtz equation of state for methane of Span and Wagner (2003).
:DOI: 10.1023/A:1022310214958
          ?
          ?```````````````````````````````````````````````````````````````````````````````
          ?Span, R. and Wagner, W.
          ? "Equations of State for Technical Applications. II. Results for Nonpolar Fluids,"
          ? Int. J. Thermophys., 24(1):41-109, 2003. doi: 10.1023/A:1022310214958
          ?
          ?The uncertainties of the equation of state are approximately 0.2% (to
          ? 0.5% at high pressures) in density, 1% (in the vapor phase) to 2% in
          ? heat capacity, 1% (in the vapor phase) to 2% in the speed of sound, and
          ? 0.2% in vapor pressure, except in the critical region.
          ?
          !```````````````````````````````````````````````````````````````````````````````
          90.6941            !Lower temperature limit [K]
          600.0              !Upper temperature limit [K]
          100000.0           !Upper pressure limit [kPa]
          40.072             !Maximum density [mol/L]
          CPP                                    !Pointer to Cp0 model
          16.043                                 !Molar mass [g/mol]
          90.6941                                !Triple point temperature [K]
          11.661                                 !Pressure at triple point [kPa]
          28.167                                 !Density at triple point [mol/L]
          111.66                                 !Normal boiling point temperature [K]
          0.011                                  !Acentric factor
          190.564       4599.0      10.139001    !Tc [K], pc [kPa], rhoc [mol/L]
          190.564                   10.139001    !Reducing parameters [K, mol/L]
          8.31451                                !Gas constant [J/mol-K]
            12  4    0  0    0 0    0 0 0 0 0 0  !# terms and # coefs/term for normal terms, Gaussian terms, and Gao terms
           0.89269676      0.25      1.  0.      !a(i),t(i),d(i),l(i)
          -2.5438282       1.125     1.  0.
           0.64980978      1.5       1.  0.
           0.020793471     1.375     2.  0.
           0.070189104     0.25      3.  0.
           0.00023700378   0.875     7.  0.
           0.16653334      0.625     2.  1.
          -0.043855669     1.75      5.  1.
          -0.1572678       3.625     1.  2.
          -0.035311675     3.625     4.  2.
          -0.029570024    14.5       3.  3.
           0.014019842    12.0       4.  3.


@EOS    !---Equation of state---
BWR     !MBWR equation of state for methane of Younglove and Ely (1987).
          ?
          ?```````````````````````````````````````````````````````````````````````````````
          ?Younglove, B.A. and Ely, J.F.,
          ? "Thermophysical properties of fluids. II. Methane, ethane, propane,
          ? isobutane and normal butane,"
          ? J. Phys. Chem. Ref. Data, 16:577-798, 1987.
          ? All temperatures on IPTS-68
          ?
          !```````````````````````````````````````````````````````````````````````````````
          90.68              !Lower temperature limit [K]
          600.0              !Upper temperature limit [K]
          200000.0           !Upper pressure limit [kPa]
          36.2029            !Maximum density [mol/L]
          CP2                                    !Pointer to Cp0 model
          16.043                                 !Molar mass [g/mol]
          90.68                                  !Triple point temperature [K]
          11.744                                 !Pressure at triple point [kPa]
          28.147                                 !Density at triple point [mol/L]
          111.667                                !Normal boiling point temperature [K]
          0.011                                  !Acentric factor
          190.53        4597.97     10.15        !Tc [K], pc [kPa], rhoc [mol/L]
          190.53                    10.15        !Reducing parameters [K, mol/L]
          10.15                                  !gamma
          0.0831434                              !Gas constant [L-bar/mol-K]
                32       1                       !Nterm, Ncoeff per term
           0.9898937956e-4       0.2199608275         -5.322788
           202.1657962          -22343.98926           0.000106794028
           0.001457922469       -9.265816666           2915.364732
           0.2313546209e-5       0.001387214274        0.04780467451
           0.0001176103833      -0.00198209673        -0.2512887756
           0.9748899826e-4      -0.1202192137e-5       0.0004128353939
          -0.7215842918e-5       5081.738255          -919890.3192
          -27.32264677           749902.4351           0.01114060908
           10.83955159          -0.0004490960312      -13.80337847
          -0.2371902232e-6       0.0003761652197      -0.2375166954e-8
          -0.123764079e-6        0.6766926453e-5


@AUX    !---Auxiliary function for Cp0
CP2     !Ideal gas heat capacity function for methane of Younglove and Ely.
          ?
          ?```````````````````````````````````````````````````````````````````````````````
          ?Younglove, B.A. and Ely, J.F.,
          ?
          !```````````````````````````````````````````````````````````````````````````````
          0.                 !
          10000.             !
          0.                 !
          0.                 !
          1.0     8.31434    !Reducing parameters for T, Cp0
          7 1   0 0   0 0 0  !Nterms:  polynomial, exponential, cosh, sinh
          -1804475.0507     -3.0
           77426.666393     -2.0
          -1324.1658754     -1.0
           15.438149595      0.0
          -0.051479005257    1.0
           0.00010809172196  2.0
          -0.65501783437e-7  3.0
          -6.7490056171      3000.0


^^^^^^^^^^^^^^^^^^^^^^^^^^^^^^^^^^^^^^^^^^^^^^^^^^^^^^^^^^^^^^^^^^^^^^^^^^^^^^^^

#ETA   !---Viscosity---
VS7    !Pure fluid viscosity model for methane of Sotiriadou et al. (2025)
:DOI: 10.1007/
?
?```````````````````````````````````````````````````````````````````````````````
? Sotiriadou, S., Antoniadis, K.D., Assael. M. J., Martinek, V., and Huber, M.L.,
? "Reference Correlation for the Viscosity of Methane (CH4) from the Triple Point to
? 625 K and Pressures to 1000 MPa", submitted to Int. J. Thermophys., 2025.
?
? The estimated uncertainty of the correlation (at k = 2) varies from a low of 
? 0.134% for the gas at pressures below 1 MPa over temperatures from 210 K to 
? 392 K, to 0.8% to 2% depending on the temperature for the mid-pressure range
? of 1 MPa < p < 50 MPa, and is 4% for pressures from 50 MPa to 1000 MPa for 
? temperatures from 223 K to 625 K. In the liquid region at pressures up to 
? 33 MPa the estimated uncertainty is 3%. 
?
!```````````````````````````````````````````````````````````````````````````````
90.6941            !Lower temperature limit [K]
625.0              !Upper temperature limit [K]
1000000.0          !Upper pressure limit [kPa]
40.072             !Maximum density [mol/L]
NUL                !Omega model
!
!Dilute gas function
$DG RED SUMLOGT:8 EXP
!
!Second viscosity virial function
$VV RED SUM:9
!
!Residual function
$RF RED SUM:1 SUM:2 SUM:3 / SUM:2 SUM:4 * + *   ! FrontTerm*(Inner Bits)
!
!Coefficients
$CF
11.0631             298.15               1. 0. 0
     0.873963         1.                 0. 0. 0.  !Dilute gas terms
    -0.117213         2.                 0. 0. 0.  !Coefficient, power in T
     0.000329256      3.                 0. 0. 0.
     0.0265091        4.                 0. 0. 0.
    -0.00911659       5.                 0. 0. 0.
    -0.0016505        6.                 0. 0. 0.
     0.00178886       7.                 0. 0. 0.
    -0.00033886       8.                 0. 0. 0.
!
!Virial terms
0.041962409829714 112.2   1.  0.  0       !Reducing parameters for eta, T (= eps/k), rho, etaB2 (= 0.602214076*sigma**3)! sig =0.4115
-19.572881    0.    0.  0.  0        !Coefficient, power in T* = T/(eps/k)
 219.73999   -0.25  0.  0.  0
-1015.3226   -0.5   0.  0.  0
 2471.01251  -0.75  0.  0.  0
-3375.1717   -1.    0.  0.  0
 2491.6597   -1.25  0.  0.  0
-787.26086   -1.5   0.  0.  0
 14.085455   -2.5   0.  0.  0
-0.34664158  -5.5   0.  0.  0
!
!Background gas function
 1.0  190.56   10.139128                         0. 0   !Reducing parameters for eta, T, rho
 1.0             0.5  0.6666666666666667         0. 0
 0.923           0.0  3.0                        0. 0   !           dr^3
 0.293514        0.0  2.0                        0. 0   !           dr^2
 1.0             1.0  0.0                        0. 0   !           tr
-1.0             0.0  1.0                        0. 0   !           dr
 2.57            0.0  0.0                        0. 0   !           const
 0.513           0.0  0.0                        0. 0   !           const
 1.0            -1.48 0.0                        0. 0   !           tr^-1.48
 1.653650300856  0.0  1.0                        0. 0   !           dr
 4.2185350152    0.0  2.0                        0. 0   !           dr^2
-2.84630784      0.0  3.0                        0. 0   !           dr^3
 0.77532         0.0  4.0                        0. 0   !           dr^4
NUL                !Pointer to the viscosity critical enhancement auxiliary function (none used)


@ETA   !---Viscosity---
VS4    !Pure fluid generalized friction theory viscosity model for methane of Quinones-Cisneros et al. (2011). unpublished
:DOI:
?
?```````````````````````````````````````````````````````````````````````````````
?Quinones-Cisneros, S.E., Huber, M.L., and Deiters, U.K.,
? unpublished work, 2011.
?
?Detailed uncertainty analysis will be found in a future publication; however
? in general the estimated uncertainty in viscosity varies from less than 0.3%
? between 200-400 K for pressures less than 30 MPa, to less than 2% over the
? rest of the fluid surface up to 100 MPa, increasing up to 5%
? for 100 to 500 MPa, and 10% at 500 to 1000 MPa for temperatures to 625 K.
? Above uncertainties are valid when used with the equation of state of
? Setzmann, U. and Wagner, W., J. Phys. Chem. Ref. Data, 20(6):1061-1151, 1991.
? The use of other equations of state may result in larger uncertainties.
?
!```````````````````````````````````````````````````````````````````````````````
90.68              !Lower temperature limit [K]
1200.0             !Upper temperature limit [K]
100000.0           !Upper pressure limit [kPa]
40.072             !Maximum density [mol/L]
6 0 0 0 0 0        !Number of terms associated with dilute-gas function
NUL                !Pointer to reduced effective collision cross-section model; not used
0.36652            !Lennard-Jones coefficient sigma [nm];not used
174.0              !Lennard-Jones coefficient epsilon/kappa [K];not used
190.564     1.0    !Reducing parameters for T, eta
0.0         0.5    !Chapman-Enskog term; not used here
 58.343920516258155    0.0
-199.92388279110893    0.25
 240.35409195445984    0.5
-113.08166560748158    0.75
 21.645948012444557    1.0
0                  !Number of terms for initial density dependence
-0.00002946520026265898 0.000011850361299482738       0.0                       0.0       0.0   !  a(0),a(1),a(2)
 0.00002700022529490106 -0.000032677520832951284      0.0                       0.0       0.0   !  b(0),b(1),b(2)
 0.00002904479739920783 -0.00001018049342159992      -3.095500930526404e-8      0.0       0.0   !  c(0),c(1),c(2)
 1.55372118714633e-8    -1.944037783173382e-9         0.0                       0.0       0.0   !  A(0),A(1),A(2)
-2.6710447337075816e-9  3.2621373142076857e-9         0.0                       0.0       0.0   !  B(0),B(1),B(2)
 5.207541202169661e-9   1.5949945307134116e-7         3.687831977089463e-10     0.0       0.0   !  C(0),C(1),C(2)
 3.0218122078964884e-12 0.0                           0.0                       0.0       0.0   !  D(0),D(1),D(2)
 0.0                    0.0                           0.0                       0.0       0.0   !  E(0),E(1),E(2)
NUL                !Pointer to the viscosity critical enhancement auxiliary function (none used)


================================================================================

#TCX   !---Thermal conductivity---
TC1    !Pure fluid thermal conductivity model for methane of Friend et al. (1989).
:DOI:
:WEB: https://nvlpubs.nist.gov/nistpubs/Legacy/TN/nbstechnicalnote1325.pdf
?
?```````````````````````````````````````````````````````````````````````````````
?Friend, D.G., Ely, J.F., and Ingham, H.,
? "Tables for the Thermophysical Properties of Methane,"
? NIST Technical Note 1325, 1989.
?
?The uncertainty in thermal conductivity of the dilute gas between 130
? and 625 K is 2.5%.  For temperatures below 130 K, the uncertainty is
? less than 10%.  Excluding the dilute gas, the uncertainty is 2% between
? 110 and 725 K at pressures up to 70 MPa, except near the critical
? point which has an uncertainty of 5% or greater.  For the vapor at lower
? temperatures and the dense liquid near the triple point, an uncertainty of
? 10% is possible.
?
!```````````````````````````````````````````````````````````````````````````````
90.6941            !Lower temperature limit [K]
625.0              !Upper temperature limit [K]
1000000.0          !Upper pressure limit [kPa]
40.072             !Maximum density [mol/L]
3   0              !# terms for dilute gas function:  numerator, denominator
 174.0       0.001 !Reducing parameters for T, tcx
 1.45885     0.    !Coefficient, power in T
-0.4377162  -1.
 0.         -96.   !Coefficient, power in T
8   0              !# terms for background gas function:  numerator, denominator
 190.551  10.139    0.00629638         !Reducing parameters for T, rho, tcx
 1.5554612   0.  2.  0.  !Coefficient, powers of T, rho, exp(rho)
 1.0         0.  0. -99. !The order here is important
 2.4149207   0.  1.  0.
 0.55166331  0.  3.  0.
-0.52837734  0.  4.  0.
 0.073809553 -1. 4.  0.
 0.24465507  0.  5.  0.
-0.047613626 -1. 5.  0.
CH4                !Pointer to critical enhancement auxiliary function


#AUX   !---Auxiliary function for the thermal conductivity critical enhancement
TK0    !Thermal conductivity critical enhancement for methane of Friend et al. (1989).
?
?```````````````````````````````````````````````````````````````````````````````
?Friend, D.G., Ely, J.F., and Ingham, H., 1989.
?
!```````````````````````````````````````````````````````````````````````````````
0.                 !
10000.             !
10000000.          !
10000.             !
0 0 0 0 0 0
CH4

***The following are no longer used, but still valid.
TK7
$CE RED 1 TR - =TAU  1 DR - =DEL
$CE 1 DPDT RGAS / DENS / CNST DENS POP< =V1
$CE CNST CNST DENS * DRED / TRED * DPDD / RGAS * DUP 0 POP> =V2
$CE CNST ETA / TRED TEMP / SQR / V1 SQR * V2 CNST POWR *
$CE TAU ABS SQRT CNST * CNST DEL SQR * + CNST DEL * - SIGN EXP *
$CF
0.001       190.564 10.139128 0. 0
1.E-12      0. 0. 0. 0
1.e5        0. 0. 0. 0
0.28631     0. 0. 0. 0
91.855      0. 0. 0. 0
0.4681      0. 0. 0. 0
2.646       0. 0. 0. 0
2.678       0. 0. 0. 0
0.637       0. 0. 0. 0


++++++++++++++++++++++++++++++++++++++++++++++++++++++++++++++++++++++++++++++++

@TRN    !---ECS Transport---
ECS     !Extended Corresponding States model (Nitrogen reference); predictive mode for methane.
:DOI: 10.1016/S0140-7007(96)00073-4
          ?
          ?```````````````````````````````````````````````````````````````````````````````
          ?Klein, S.A., McLinden, M.O., and Laesecke, A., "An Improved Extended Corresponding States Method for Estimation of Viscosity of Pure Refrigerants and Mixtures," Int. J. Refrigeration, 20(3):208-217, 1997. doi: 10.1016/S0140-7007(96)00073-4.
          ?McLinden, M.O., Klein, S.A., and Perkins, R.A., "An Extended Corresponding States Model for the Thermal Conductivity of Refrigerants and Refrigerant Mixtures," Int. J. Refrigeration, 23(1):43-63, 2000. doi: 10.1016/S0140-7007(99)00024-9
          ?
          ?The Lennard-Jones parameters were taken from Friend, D.G., Ely, J.F., and Ingham, H., "Tables for the Thermophysical Properties of Methane," NIST Technical Note 1325, 1989.
          ?
          !```````````````````````````````````````````````````````````````````````````````
          90.6941            !Lower temperature limit [K]
          625.0              !Upper temperature limit [K]
          1000000.0          !Upper pressure limit [kPa]
          40.072             !Maximum density [mol/L]
          FEQ NITROGEN.FLD
          VS1                !Model for reference fluid viscosity
          TC1                !Model for reference fluid thermal conductivity
          NUL                !Large molecule identifier
          1                  !Lennard-Jones flag (0 or 1) (0 => use estimates)
          0.36652            !Lennard-Jones coefficient sigma [nm]
          174.0              !Lennard-Jones coefficient epsilon/kappa [K]
          1  0  0            !Number of terms in f_int term in Eucken correlation, spare1, spare2
           0.00132  0. 0. 0. !Coefficient, power of T, spare1, spare2
          1  0  0            !Number of terms in psi (visc shape factor): poly,spare1,spare2
           1.0      0. 0. 0. !Coefficient, power of Tr, power of Dr, spare
          1  0  0            !Number of terms in chi (t.c. shape factor): poly,spare1,spare2
           1.0      0. 0. 0. !Coefficient, power of Tr, power of Dr, spare
          TK3                !Pointer to critical enhancement auxiliary function


********************************************************************************

@TCX    !---Thermal conductivity---
TC2     !Pure fluid thermal conductivity model for methane of Younglove and Ely (1987).
          ?
          ?```````````````````````````````````````````````````````````````````````````````
          ?Younglove, B.A. and Ely, J.F.,
          ? "Thermophysical properties of fluids. II. Methane, ethane, propane,
          ? isobutane and normal butane,"
          ? J. Phys. Chem. Ref. Data, 16:577-798, 1987.
          ?
          ?The uncertainty in thermal conductivity is 5% in the liquid, 4% in the vapor,
          ? 3% at T>Tc, and 8% in the critical region.
          ?
          !```````````````````````````````````````````````````````````````````````````````
          90.6941            !Lower temperature limit [K]
          625.0              !Upper temperature limit [K]
          1000000.0          !Upper pressure limit [kPa]
          40.072             !Maximum density [mol/L]
          CI2                !Pointer to collision integral model
          0.368              !Lennard-Jones coefficient sigma [nm]
          168.0              !Lennard-Jones coefficient epsilon/kappa [K]
          0.1069188          !Const in Eq 19 = 5/16*(k*MW/1000/pi/Na)**0.5*1.0d12
           1.346953698       !Dilute gas terms (Eq 27):  Gt(1)
          -0.3254677753      !                           Gt(2)
           0.002325800819    !Residual terms (Eqs 26, 28-30): Et(1)
          -0.2477927999
           38.80593713
          -0.1579519146e-6
           0.003717991328
          -0.9616989434
          -0.03017352774
           0.4298153386      !Et(8)
          TK2                !Pointer to critical enhancement model (follows immediately)
           37.42368          !Critical enhancement terms (Eqs D1-D4):  X1
           3.16714
           0.78035
           0.60103           !X4
           6.512707e-10      !Z
           1.38054e-23       !Boltzmann's constant, k
           0.16969859271     !Coefficient for initial density dependence of viscosity (eq 21); Fv(1)
          -0.013337234608    !Fv(2)
           1.4               !Fv(3)
           168.              !Fv(4)
          -16.20427429       !Coefficients for residual viscosity, eqs (22 - 25)
           427.0589027       !Ev(2)  (the viscosity is also used in conductivity correlation)
           14.02596278       !Ev(3)
          -3916.837745       !Ev(4)
          -0.0347709909      !Ev(5)
           21.36542674       !Ev(6)
           1436.802482       !Ev(7)


@AUX    !---Auxiliary function for the thermal conductivity critical enhancement
TK3     !Simplified thermal conductivity critical enhancement for methane of Olchowy and Sengers (1989).
:DOI: 10.1007/BF01133538
          ?
          ?```````````````````````````````````````````````````````````````````````````````
          ?Olchowy, G.A. and Sengers, J.V.,
          ? "A simplified representation for the thermal conductivity of fluids in the critical region,"
          ? Int. J. Thermophysics, 10:417-426, 1989. doi: 10.1007/BF01133538
          ?
          !```````````````````````````````````````````````````````````````````````````````
          0.                 !
          10000.             !
          0.                 !
          0.                 !
          9 0 0 0            !# terms:  CO2-terms, spare, spare, spare
          1.0  1.0  1.0      !Reducing parameters for T, rho, tcx [mW/(m-K)]
          0.63               !Nu (universal exponent)
          1.239              !Gamma (universal exponent)
          1.03               !R0 (universal amplitude)
          0.063              !Z (universal exponent--not used for t.c., only viscosity)
          1.0                !C (constant in viscosity eqn = 1/[2 - (alpha + gamma)/(2*nu)], but often set to 1)
          0.194e-9           !Xi0 (amplitude) [m]
          0.0496             !Gam0 (amplitude) [-]
          0.4e-9             !Qd_inverse (modified effective cutoff parameter) [m]; estmated value from matching Friend at 50 bar
          285.846            !Tref (reference temperature)=1.5*Tc [K]


@ETA    !---Viscosity---
VS1     !Pure fluid viscosity model for methane of Vogel et al. (2000).
          ?
          ?```````````````````````````````````````````````````````````````````````````````
          ?Vogel, E., Wilhelm, J., Kuechenmeister, C., and Jaesche, M.,
          ? "High-precision viscosity measurements on methane,"
          ? High Temp. - High Pressures, 32(1):73-81, 2000.
          ?
          ?The uncertainty in viscosity varies from 0.3% in the dilute gas between
          ? 260-360 K, to 3.0% over the rest of the fluid surface, increasing up to 5 %
          ? from 620 K and 100 MPa.
          ?
          !```````````````````````````````````````````````````````````````````````````````
          90.6941            !Lower temperature limit [K]
          625.0              !Upper temperature limit [K]
          100000.0           !Upper pressure limit [kPa]
          40.072             !Maximum density [mol/L]
          1                  !Number of terms associated with dilute-gas function
          CI1                !Pointer to reduced effective collision cross-section model
          0.37333            !Lennard-Jones coefficient sigma [nm]
          160.78             !Lennard-Jones coefficient epsilon/kappa [K]
          1.0      1.0       !Reducing parameters for T, eta
          0.0855422   0.5    !Chapman-Enskog term sqrt[MW]*0.021357
          9                  !Number of terms for initial density dependence
          159.7   0.0306525  !Reducing parameters for T (= eps/k), etaB2 (= 0.6022137*sigma**3)
          -19.572881  0.0    !Coefficient, power in T* = T/(eps/k)
           219.73999   -0.25
          -1015.3226   -0.5
           2471.01251  -0.75
          -3375.1717   -1.0
           2491.6597   -1.25
          -787.26086   -1.5
           14.085455   -2.5
          -0.34664158  -5.5
          1 9 1 2 0 0        !# resid terms:  close-packed density;  simple poly; numerator of rational poly; denominator of rat. poly; numerator of exponential; denominator of exponential
          190.564   10.139        1.0            !Reducing parameters for T, rho, eta
           3.10860501398   0.  0.  0.  0
          -3.02256904347   0.  2.  0.  0
           17.6965130175  -1.  2.  0.  0
           3.11150846518   0.  3.  0.  0
          -21.5685107769  -1.  3.  0.  0
           0.672852409238  0.  4.  0.  0
           10.2387524315  -1.  4.  0.  0
          -1.09330775541   0.  5.  0.  0
          -1.20030749419  -1.  5.  0.  0
          -21.1009923406   0.  1. -1.  0
           21.1009923406   0.  1.  0.  0
           1.0             0.  0.  1.  0
          -1.0             0.  1.  0.  0
          NUL                !Pointer to the viscosity critical enhancement auxiliary function (none used)


@AUX    !---Auxiliary function for the collision integral
CI1     !Collision integral model for methane of Vogel et al. (2000).
          ?
          ?```````````````````````````````````````````````````````````````````````````````
          ?Vogel, E., Wilhelm, J., Kuechenmeister, C., and Jaesche, M.,
          ?
          !```````````````````````````````````````````````````````````````````````````````
          0.                 !
          10000.             !
          0.                 !
          0.                 !
          5                  !Number of terms
           0.215309028    0  !Coefficient, power of Tstar
          -0.46256942     1
           0.051313823    2
           0.030320660    3
          -0.0070047029   4


@ETA    !---Viscosity---
VS2     !Pure fluid viscosity model for methane of Younglove and Ely (1987).
          ?
          ?```````````````````````````````````````````````````````````````````````````````
          ?Younglove, B.A. and Ely, J.F.,
          ? "Thermophysical properties of fluids. II. Methane, ethane, propane,
          ? isobutane and normal butane,"
          ? J. Phys. Chem. Ref. Data, 16:577-798, 1987.
          ? All temperatures on IPTS-68
          ?
          ?The uncertainty in viscosity is 2%, except in the critical region which is 5%.
          ?
          !```````````````````````````````````````````````````````````````````````````````
          90.6941            !Lower temperature limit [K]
          625.0              !Upper temperature limit [K]
          1000000.0          !Upper pressure limit [kPa]
          40.072             !Maximum density [mol/L]
          CI2                !Pointer to collision integral model
          0.368              !Lennard-Jones coefficient sigma [nm]
          168.0              !Lennard-Jones coefficient epsilon/kappa [K]
           0.1069188         !Const in Eq 19 = 5/16*(k*MW/1000/pi/Na)**0.5*1.0d12
           0.5               !Exponent in Eq 19 for T
           0.16969859271     !Coefficient for initial density dependence of viscosity (eq 21); Fv(1)
          -0.013337234608    !Fv(2)
           1.4               !Fv(3)
           168.0             !Fv(4)
          -16.20427429       !Coefficients for residual viscosity, eqs (22 - 25)
           427.0589027       !Ev(2)
           14.02596278       !Ev(3)
          -3916.837745       !Ev(4)
          -0.0347709909      !Ev(5)
           21.36542674       !Ev(6)
           1436.802482       !Ev(7)
           10.15             !Ev(8)
          NUL                !Pointer to the viscosity critical enhancement auxiliary function (none used)


@AUX    !---Auxiliary function for the collision integral
CI2     !Collision integral model for methane of Younglove and Ely (1987).
          ?
          ?```````````````````````````````````````````````````````````````````````````````
          ?Friend, D.G., Ely, J.F., and Ingham, H.,
          ? "Tables for the Thermophysical Properties of Methane,"
          ? NIST Technical Note 1325, 1989.
          ?
          !```````````````````````````````````````````````````````````````````````````````
          0.                 !
          10000.             !
          0.                 !
          0.                 !
          9                  !Number of terms
          -3.0328138281   0
           16.918880086   0
          -37.189364917   0
           41.288861858   0
          -24.615921140   0
           8.9488430959   0
          -1.8739245042   0
           0.20966101390  0
          -0.009657043707 0


~~~~~~~~~~~~~~~~~~~~~~~~~~~~~~~~~~~~~~~~~~~~~~~~~~~~~~~~~~~~~~~~~~~~~~~~~~~~~~~~

#STN   !---Surface tension---
ST1    !Surface tension model for methane of Mulero et al. (2021).
:DOI: 10.1063/5.0048675
?
?```````````````````````````````````````````````````````````````````````````````
?Mulero, A., Cachadi a, I., and Bautista, D.,
? "Recommended Correlations for the Surface Tension of n-Alkanes,"
? J. Phys. Chem. Ref. Data, 50(2), 023104, 2021. doi: 10.1063/5.0048675
?
!```````````````````````````````````````````````````````````````````````````````
0.                 !
10000.             !
0.                 !
0.                 !
2                  !Number of terms in surface tension model
190.564            !Critical temperature used in fit (dummy)
 0.09313  1.367    !Sigma0 and n
-0.05714  1.517    !Sigma0 and n


#DE    !---Dielectric constant---
DE3    !Dielectric constant model for methane of Harvey and Lemmon (2005).
:DOI: 10.1007/s10765-005-2351-5
?
?```````````````````````````````````````````````````````````````````````````````
?Harvey, A.H. and Lemmon, E.W.,
? "Method for Estimating the Dielectric Constant of Natural Gas Mixtures,"
? Int. J. Thermophys., 26(1):31-46, 2005. doi: 10.1007/s10765-005-2351-5
?
!```````````````````````````````````````````````````````````````````````````````
0.                 !
10000.             !
0.                 !
0.                 !
273.16 1000.0 1.0  !Reducing parameters for T and D
0 2 4 0 0 0        !Number of terms in dielectric constant model
 6.5443   0. 1. 0. !Coefficient, T exp, D exp
 0.0133   1. 1. 0.
 8.4578   0. 2. 0.
 3.7196   1. 2. 0.
-352.97   0. 3. 0.
-100.65   1. 3. 0.


#MLT   !---Melting line---
ML1    !Melting line model for methane of Setzmann and Wagner (1991).
:DOI: 10.1063/1.555898
?
?```````````````````````````````````````````````````````````````````````````````
?Setzmann, U. and Wagner, W.,
? "A New Equation of State and Tables of Thermodynamic Properties for Methane
? Covering the Range from the Melting Line to 625 K at Pressures up to 1000 MPa,"
? J. Phys. Chem. Ref. Data, 20(6):1061-1151, 1991.
?
!```````````````````````````````````````````````````````````````````````````````
90.6941            !Lower temperature limit [K]
625.0              !Upper temperature limit [K]
0.                 !
0.                 !
90.6941  11.696    !Reducing temperature and pressure
5 0 0 0 0 0        !Number of terms in melting line equation
 1.0       0.0     !Coefficients and exponents
 24756.8   1.85
-7366.02   2.1
-24756.8   0.0
 7366.02   0.0


#SBL   !---Sublimation line---
SB3    !Sublimation line model for methane of Lemmon (2002).
:DOI:
?
?```````````````````````````````````````````````````````````````````````````````
?Lemmon, E.W., 2002.
?
!```````````````````````````````````````````````````````````````````````````````
0.                 !
90.6941            !Upper temperature limit [K]
0.                 !
0.                 !
90.6941  11.696    !Reducing temperature and pressure
0 1 0 0 0 0        !Number of terms in sublimation line equation
-12.84  1.         !Coefficients and exponents


#PS    !---Vapor pressure---
PS5    !Vapor pressure equation for methane of Setzmann and Wagner (1991).
?
?```````````````````````````````````````````````````````````````````````````````
?Functional Form:  P=Pc*EXP[SUM(Ni*Theta^ti)*Tc/T] where Theta=1-T/Tc, Tc and Pc
? are the reducing parameters below, which are followed by rows containing Ni and ti.
?
!```````````````````````````````````````````````````````````````````````````````
0.                 !
10000.             !
0.                 !
0.                 !
190.564 4599.2     !Reducing parameters
4 0 0 0 0 0        !Number of terms in equation
-6.036219  1.0
 1.409353  1.5
-0.4945199 2.0
-1.443048  4.5


#DL    !---Saturated liquid density---
DL4    !Saturated liquid density equation for methane of Setzmann and Wagner (1991).
?
?```````````````````````````````````````````````````````````````````````````````
?Functional Form:  D=Dc*EXP[SUM(Ni*Theta^(ti/3))] where Theta=1-T/Tc, Tc and Dc are
? the reducing parameters below, which are followed by rows containing Ni and ti.
?
!```````````````````````````````````````````````````````````````````````````````
0.                 !
10000.             !
0.                 !
0.                 !
190.564  10.139128 !Reducing parameters
3 0 0 0 0 0        !Number of terms in equation
 1.9906389   1.062
-0.78756197  1.5
 0.036976723 7.5


#DV    !---Saturated vapor density---
DV4    !Saturated vapor density equation for methane of Setzmann and Wagner (1991).
?
?```````````````````````````````````````````````````````````````````````````````
?Functional Form:  D=Dc*EXP[SUM(Ni*Theta^(ti/3))] where Theta=1-T/Tc, Tc and Dc are
? the reducing parameters below, which are followed by rows containing Ni and ti.
?
!```````````````````````````````````````````````````````````````````````````````
0.                 !
10000.             !
0.                 !
0.                 !
190.564  10.139128 !Reducing parameters
6 0 0 0 0 0        !Number of terms in equation
-1.8802840 1.062
-2.8526531 2.5
-3.0006480 4.5
-5.2511690 7.5
-13.191859 12.5
-37.553961 23.5


@END
c        1         2         3         4         5         6         7         8
c2345678901234567890123456789012345678901234567890123456789012345678901234567890

                    !Can't have two vs1 models in at the same time so put Friend here
                    !It is limited to low p

                    @ETA               !Viscosity model specification
                    VS1  pure fluid viscosity model of Friend et al. (1989).
                    ?
                    ?```````````````````````````````````````````````````````````````````````````````
                    ?Friend, D.G., Ely, J.F., and Ingham, H.,
                    ? "Tables for the Thermophysical Properties of Methane,"
                    ? NIST Technical Note 1325, 1989.
                    ?
                    ?The uncertainty in viscosity is 0.5% between 270 and 600 K, and 1% above
                    ? 600 K.  Below 270 K, the uncertainty is 2%.
                    ?
                    !```````````````````````````````````````````````````````````````````````````````
                    90.6941            !Lower temperature limit [K]
                    625.0              !Upper temperature limit [K]
                    1000000.0          !Upper pressure limit [kPa]
                    40.072             !Maximum density [mol/L]
                    1                  !Number of terms associated with dilute-gas function
                    CI2                !Pointer to reduced effective collision cross-section model
                    0.36652            !Lennard-Jones coefficient sigma [nm]
                    174.0              !Lennard-Jones coefficient epsilon/kappa [K]
                    174.     10.0      !Reducing parameters for T, eta
                    0.14105376  0.5    !Chapman-Enskog term
                    0                  !Number of terms for initial density dependence
                    0 0 9 3 0 0        !# resid terms:  close-packed density;  simple poly; numerator of rational poly; denominator of rat. poly; numerator of exponential; denominator of exponential
                    190.551   10.139        12.149         !Reducing parameters for T, rho, eta
                     0.41250137      0.  1.  0.  0
                    -0.14390912     -1.  1.  0.  0
                     0.10366993      0.  2.  0.  0
                     0.40287464     -1.  2.  0.  0
                    -0.24903524     -1.5 2.  0.  0
                    -0.12953131      0.  3.  0.  0
                     0.06575776     -2.  3.  0.  0
                     0.02566628      0.  4.  0.  0
                    -0.03716526     -1.  4.  0.  0
                     1.0             0.  0.  0.  0
                    -0.38798341      0.  1.  0.  0
                     0.03533815     -1.  1.  0.  0
                    NUL                !Pointer to the viscosity critical enhancement auxiliary function (none used)


                    @STN   !---Surface tension---
                    ST1    !Surface tension model for methane of Mulero et al. (2012).
                    :DOI: 10.1063/1.4768782
                    ?
                    ?```````````````````````````````````````````````````````````````````````````````
                    ?Mulero, A., Cachadi a, I., and Parra, M.I.,
                    ? "Recommended Correlations for the Surface Tension of Common Fluids,"
                    ? J. Phys. Chem. Ref. Data, 41(4), 043105, 2012. doi: 10.1063/1.4768782
                    ?
                    !```````````````````````````````````````````````````````````````````````````````
                    0.                 !
                    10000.             !
                    0.                 !
                    0.                 !
                    3                  !Number of terms in surface tension model
                    190.564            !Critical temperature used in fit (dummy)
                     0.03825   1.191   !Sigma0 and n
                    -0.006024  5.422
                    -0.0007065 0.6161
