# Supplementary material for: Correlation for the Viscosity of Methane (CH4) from the Triple Point to 625 K and Pressures to 1000 MPa
Source: Int J Thermophys. 2025 Dec 8;47(1):18. doi: 10.1007/s10765-025-03690-7 (PMC12686087; doi:10.1007/s10765-025-03690-7)
Supplement: Supplementary file 1 — Supplementary file1 (ZIP 14 kb) [file 10765_2025_3690_MOESM1_ESM.zip › Methane_Viscosity.py]

import math

# Critical and reference constants
T_C = 190.564      # K (Critical Temperature)
D_C = 162.66       # kg/m^3 (Critical Density)
T_REF_0 = 298.15   # K (Reference Temperature used in the log term of eta_0)
EPS_KB = 112.2     # K (Epsilon over Boltzmann constant)
SIGMA = 0.4115     # nm (Intermolecular potential distance parameter)
MW = 16.0428       # g/mol (Molar mass)
AVO = 0.602214076  # Avogadro number

# Coefficients for eta_0 (Zero-Density Viscosity)
A_COEFFICIENTS = [
    0.873963,
    -0.117213,
    0.000329256,
    0.0265091,
    -0.00911659,
    -0.0016505,
    0.00178886,
    -0.00033886,
]

# Coefficients and powers for b_star (Term in B)
B_STAR_TERMS = [
    # Coefficient, Power of T_star
    (-19.572881, 0.0),      # Tstar^0 (constant term)
    (219.73999, -0.25),
    (-1015.3226, -0.5),
    (2471.01251, -0.75),
    (-3375.1717, -1.0),
    (2491.6597, -1.25),
    (-787.26086, -1.5),
    (14.085455, -2.5),
    (-0.34664158, -5.5),
]


def calculate_eta_0(T):
       
    log_t_ref = math.log(T / T_REF_0)
    sum_term = 0.0
    for i, a_i in enumerate(A_COEFFICIENTS):
        # i is 0-indexed (0 to 7), corresponding to power i+1 (1 to 8)
        sum_term += a_i * (log_t_ref**(i + 1))
    eta_0 = 11.0631 * math.exp(sum_term)
    return eta_0


def calculate_B(T):
    T_star = T / EPS_KB
    b_star = 0.0
    for coeff, power in B_STAR_TERMS:
        if T_star > 0:
            b_star += coeff * (T_star**power)
        else:
            return 0.0 # Handle non-physical T_star
    B = AVO * b_star * (SIGMA**3) / MW
    return B

def calculate_eta_res(T, rho):
    T_r = T / T_C
    D_r = rho / D_C
    den_term = 2.57 + T_r - D_r
    term_1_numerator = (0.293514 * D_r**2) + (0.923 * D_r**3)
    term_1 = term_1_numerator / den_term
    term_2_prefactor = 0.513 + (1.0 / (T_r**1.48))
    term_3 = (
        (1.653650300856 * D_r) 
        + (4.2185350152 * D_r**2) 
        - (2.84630784 * D_r**3) 
        + (0.77532 * D_r**4)
    )
    eta_res = (D_r**(2/3)) * math.sqrt(T_r) * ( term_1 + (term_2_prefactor * term_3) )
    return eta_res


def calculate_total_viscosity(T, rho):
    """
    Calculates the total viscosity eta using the formula:
    eta = eta_0 + B * eta_0 * D + eta_res
    D is density in kg/m^3
    Result is in uPa*s.
    """
    
    eta_0 = calculate_eta_0(T)
    B = calculate_B(T)
    linear_density_term = B * eta_0 * rho
    eta_res = calculate_eta_res(T, rho)
    eta_total = eta_0 + linear_density_term + eta_res
    return eta_total, eta_0, linear_density_term, eta_res


EVALUATION_POINTS = [
    {"T": 300.0, "rho": 0.0},
    {"T": 300.0, "rho": 3.2},
    {"T": 300.0, "rho": 75.0},
]

# --- Evaluation Loop and Output ---
print("--- Viscosity Model Eq. 1-6 Evaluation at Test Points ---")
print("Formula used: eta = eta_0 + (B * eta_0 * rho) + eta_res")
print("All values in uPa*s (micro-Pascal-seconds)\n")

header = f"{'T (K)':<10} | {'rho (kg/m^3)':<15} | {'rho_r':<8} | {'eta_0':<12} | {'B * eta_0 * rho':<18} | {'eta_res':<12} | {'eta_total':<15}"
separator = "-" * len(header)
print(header)
print(separator)

for point in EVALUATION_POINTS:
    T = point["T"]
    rho = point["rho"]
    
    # Calculate viscosity components
    eta_total, eta_0, linear_density_term, eta_res = calculate_total_viscosity(T, rho)
    
    # Calculate reduced density for display
    rho_r = rho / D_C
    
    line = f"{T:<10.1f} | {rho:<15.1f} | {rho_r:<8.4f} | {eta_0:<12.4f} | {linear_density_term:<18.4f} | {eta_res:<12.4f} | {eta_total:<15.4f}"
    print(line)
